# Supplementary material for: Integration of transcriptomic data identifies key hallmark genes in hypertrophic cardiomyopathy
Source: BMC Cardiovasc Disord. 2021 Jul 6;21:330. doi: 10.1186/s12872-021-02147-7 (PMC8259117; doi:10.1186/s12872-021-02147-7)
Supplement: Supplementary file 1 — Additional file 1. Table S1: The statistical information of the 48 DEGs obtained in microarray dataset. Table S2: The statistical information of the 48 DEGs obtained in RNA-Seq dataset. Table S3: Results of the three classifiers for both accuracy and f1-score when using different numbers of genes. [file 12872_2021_2147_MOESM1_ESM.xlsx]

## Sheet: TableS1
Table S1. The statistical information of the 48 DEGs obtained in microarray dataset.
Gene	LFC	t	PV	adj.PV	B
ALOX5AP	-1.13909	-11.4247	7.7862e-23	7.13735e-21	41.2576
APOLD1	-1.26463	-9.32713	5.47155e-17	1.88085e-15	27.9703
C1R	-1.01591	-14.4856	1.44408e-31	8.93526e-29	61.122
CD14	-1.17179	-12.2784	2.88419e-25	4.07907e-23	46.7885
CD209	-0.864827	-11.6857	1.41135e-23	1.48642e-21	42.9447
CHST7	-0.945232	-13.6663	3.11735e-29	1.02872e-26	55.8123
COL16A1	0.8616	12.4102	1.2126e-25	1.87575e-23	47.6446
CTSC	-1.1094	-14.7165	3.19236e-32	2.25746e-29	62.6128
EDNRA	0.801938	11.0146	1.12732e-21	7.97178e-20	38.6179
F13A1	-1.32713	-12.1106	8.69159e-25	1.13219e-22	45.6985
FCER1G	-1.1856	-11.9728	2.14735e-24	2.47195e-22	44.8049
FCGR2A	-0.604607	-11.7573	8.82656e-24	9.49815e-22	43.4084
GADD45A	0.679453	8.24866	4.06563e-14	8.21423e-13	21.4608
GADD45B	-0.677289	-6.98555	6.0098e-11	7.20303e-10	14.2977
GNA15	-0.623962	-11.3485	1.28031e-22	1.15228e-20	40.7664
GRM1	0.789945	10.6166	1.48689e-20	8.45988e-19	36.0709
HES6	-0.604444	-9.03746	3.32049e-16	9.96146e-15	26.1934
IER3	1.05109	9.57205	1.17528e-17	4.65412e-16	29.4867
IL18R1	-0.736127	-12.7129	1.65469e-26	3.0336e-24	49.6126
IRX2	1.01079	13.2858	3.80933e-28	9.59917e-26	53.3391
IVNS1ABP	0.651658	11.1971	3.43747e-22	2.78942e-20	39.7909
JAK2	1.05532	12.6468	2.55522e-26	4.51726e-24	49.1833
KLHL34	0.833198	10.9305	1.94718e-21	1.25176e-19	38.0782
LDHA	-0.762682	-9.58035	1.11536e-17	4.45245e-16	29.5383
MAFB	-1.20398	-15.8007	2.78919e-35	2.7613e-32	69.5671
MAP3K8	-0.619083	-12.0244	1.5306e-24	1.80392e-22	45.1394
MAP4	0.694597	8.83804	1.13646e-15	3.108e-14	24.9814
MARCO	-0.764678	-11.1542	4.54643e-22	3.46229e-20	39.5147
MBP	0.863541	12.8412	7.11045e-27	1.40787e-24	50.4472
METTL7B	-1.24819	-12.0747	1.09981e-24	1.32782e-22	45.466
MS4A6A	-0.842652	-10.039	6.07517e-19	2.86401e-17	32.409
MS4A7	-0.703249	-11.072	7.7642e-22	5.73624e-20	38.9862
MYH6	-1.6924	-17.6271	2.44615e-40	6.05423e-37	81.0542
NPPA	1.09398	3.65993	0.000335676	0.00113831	-0.703548
PDE4D	-0.649927	-8.34389	2.29563e-14	4.87698e-13	22.023
PKD1L2	0.600051	9.92686	1.24162e-18	5.69077e-17	31.7037
PLEK	-0.690669	-10.5761	1.93181e-20	1.08664e-18	35.8124
PLEKHF1	-0.933254	-10.2021	2.14046e-19	1.08115e-17	33.4384
PROS1	1.42263	15.4	3.72989e-34	3.07716e-31	67.007
RASD1	-2.91084	-16.117	3.63369e-36	5.99559e-33	71.5788
S100A10	-0.895627	-12.9986	2.52196e-27	5.4277e-25	51.4714
SLC2A1	-0.624462	-10.2267	1.82853e-19	9.42834e-18	33.5938
THBS1	-0.855248	-5.43312	1.87572e-07	1.22491e-06	6.45831
TIPARP	-1.09553	-13.8852	7.39853e-30	2.96226e-27	57.2333
TMCO3	0.612986	10.4021	5.93047e-20	3.19085e-18	34.7052
TPM3	1.21203	8.6579	3.42478e-15	8.69367e-14	23.8952
TRAK2	0.650822	11.9043	3.36789e-24	3.70468e-22	44.3603
ZBTB47	0.607239	9.88808	1.58903e-18	7.15061e-17	31.4603
LFC: Log-fold change, t-statistic: the ratio between the LFC value for each gene and its respective standard error, PV: p value, adj.PV: adjusted p value using FDR's (Benjamini Hochberg's) method for adjustment, B: the log-odds that a given gene is differentially expressed.

## Sheet: TableS2
Table S2. The statistical information of the 48 DEGs obtained in RNA-Seq dataset.
Gene	LFC	t	PV	adj.PV	B
ALOX5AP	-1.02685	-5.94825	3.12396e-07	9.6525e-06	6.60209
APOLD1	-0.778094	-3.16514	0.00270654	0.0153659	-2.57852
C1R	-0.987867	-4.04921	0.000188832	0.00180821	-0.0909775
CD14	-0.972465	-4.75578	1.87974e-05	0.00027732	2.5031
CD209	-1.33899	-6.95728	9.05322e-09	5.54026e-07	9.97382
CHST7	-1.6775	-9.37255	2.26449e-12	6.79699e-10	17.9607
COL16A1	1.00613	7.17682	4.19218e-09	2.94385e-07	10.546
CTSC	-0.994822	-5.87259	4.06913e-07	1.20417e-05	6.13928
EDNRA	0.875282	6.1283	1.66348e-07	5.80905e-06	6.84101
F13A1	-1.56959	-6.66056	2.5669e-08	1.26405e-06	8.6492
FCER1G	-0.943356	-7.37892	2.06691e-09	1.67029e-07	11.3785
FCGR2A	-0.948968	-5.27958	3.17718e-06	6.35385e-05	4.2732
GADD45A	0.654277	6.55056	3.7782e-08	1.73468e-06	8.33956
GADD45B	0.881125	4.80225	1.60852e-05	0.000244257	2.6053
GNA15	-0.889613	-4.78132	1.72555e-05	0.000258197	2.85686
GRM1	0.754555	3.86465	0.00033713	0.00287747	-0.322213
HES6	-0.690488	-3.17922	0.00260063	0.0148819	-1.62326
IER3	1.70458	7.39391	1.96145e-09	1.60565e-07	11.4441
IL18R1	-1.17801	-5.12001	5.48584e-06	9.97221e-05	3.89288
IRX2	1.1848	4.16337	0.00013124	0.00135004	0.771243
IVNS1ABP	0.621739	7.64818	8.08138e-10	7.71802e-08	12.027
JAK2	0.945785	8.8429	1.33612e-11	2.85487e-09	16.1451
KLHL34	0.864689	4.63309	2.83015e-05	0.000385711	2.27757
LDHA	-0.979294	-6.51812	4.23439e-08	1.90646e-06	8.09234
MAFB	-0.911192	-5.1501	4.95032e-06	9.18415e-05	3.79592
MAP3K8	-0.705703	-4.14424	0.000139528	0.00142027	0.771973
MAP4	0.906025	14.21	1.02142e-18	1.28765e-14	32.4334
MARCO	-1.81314	-4.55125	3.71172e-05	0.000480408	2.11167
MBP	0.81054	7.59042	9.88149e-10	9.26261e-08	11.9353
METTL7B	-2.24582	-9.16993	4.44948e-12	1.18089e-09	17.1429
MS4A6A	-1.01436	-5.88627	3.87933e-07	1.1573e-05	6.16265
MS4A7	-1.13512	-6.95177	9.22996e-09	5.58069e-07	9.86355
MYH6	-0.841932	-3.02959	0.00395556	0.0206128	-3.05352
NPPA	3.86961	4.89779	1.16618e-05	0.000186331	2.8383
PDE4D	-0.920133	-9.51321	1.42075e-12	4.77618e-10	18.4191
PKD1L2	1.27347	4.35923	6.9698e-05	0.000804622	1.20441
PLEK	-0.747631	-3.78853	0.000426758	0.0034878	-0.393521
PLEKHF1	-0.850209	-4.23671	0.000103679	0.00110765	0.998996
PROS1	1.14063	5.97961	2.79954e-07	8.88423e-06	6.24666
RASD1	-1.38035	-4.07542	0.000173759	0.00169216	0.602586
S100A10	-0.658019	-6.22237	1.19614e-07	4.42853e-06	7.15133
SLC2A1	-0.711632	-5.15168	4.92361e-06	9.15199e-05	3.75162
THBS1	1.29428	5.88563	3.88792e-07	1.1573e-05	5.97523
TIPARP	-0.766848	-5.91783	3.47442e-07	1.05289e-05	6.22468
TMCO3	0.623261	6.37804	6.92603e-08	2.87214e-06	7.77313
TPM3	1.4976	5.83683	4.60997e-07	1.34371e-05	5.76041
TRAK2	0.758381	11.55	2.18048e-15	2.48097e-12	24.7984
ZBTB47	1.15239	10.5845	4.40834e-14	3.00399e-11	21.8333
LFC: Log-fold change, t-statistic: the ratio between the LFC value for each gene and its respective standard error, PV: p value, adj.PV: adjusted p value using FDR's (Benjamini Hochberg's) method for adjustment, B: the log-odds that a given gene is differentially expressed.

## Sheet: TableS3
Table S3. Results of the three classifiers for both the accuracy and f1-score when using a different numbers of genes.
	1 Gene	2 Gene	3 Gene	4 Gene	5 Gene	6 Gene	7 Gene	8 Gene	9 Gene	10Gene	11 Gene	12 Gene	13 Gene	14 Gene	15 Gene
Training accuacy
Support vector machines	0.9248	0.9356	0.9359	0.9529	0.9647	0.9709	0.9768	0.9768	0.9771	0.9771	0.983	0.9595	0.9712	0.9768	0.9827
Random forest	0.8784	0.9118	0.9297	0.9353	0.9415	0.9588	0.9592	0.9356	0.9592	0.9592	0.9474	0.9533	0.9363	0.9533	0.9595
k-Nearest neighbor	0.9248	0.9239	0.9474	0.9529	0.9592	0.9592	0.977	0.9765	0.9768	0.9768	0.9768	0.9768	0.9768	0.9765	0.9765
Test accuracy
Support vector machines	88.64% (88.50%)	90.91% (90.91%)	93.18% (93.25%)	97.73% (97.75%)	95.45% (95.45%)	95.45% (95.54%)	95.45% (95.54%)	97.73% (97.75%)	100% (100%)	97.73% (97.75%)	100% (100%)	97.73% (97.70%)	100% (100%)	97.73% (97.75%)	95.45% (95.54%)
Random forest	86.36% (86.36%)	88.64% (89.05%)	90.91% (91.20%)	90.91% (91.20%)	90.91% (91.08%)	95.45% (95.45%)	95.45% (95.45%)	93.18% (93.25%)	95.45% (95.54%)	95.45% (95.54%)	93.18% (93.25%)	95.45% (95.54%)	93.18% (93.10%)	95.45% (95.54%)	95.45% (95.54%)
k-Nearest neighbor	88.64% (88.50%)	88.64% (88.75%)	90.91% (91.08%)	93.18% (93.25%)	93.18% (93.25%)	97.73% (97.70%)	93.18% (93.25%)	100% (100%)	97.73% (97.75%)	97.73% (97.75%)	100% (100%)	97.73% (97.75%)	100% (100%)	97.73% (97.75%)	100% (100%)
